# Supplementary material for: Initial Trans-Arterial Chemo-Embolisation (TACE) Is Associated with Similar Survival Outcomes as Compared to Upfront Percutaneous Ablation Allowing for Follow-Up Treatment in Those with Single Hepatocellular Carcinoma (HCC) ≤ 3 cm: Results of a Real-World Propensity-Matched Multi-Centre Australian Cohort Study
Source: Cancers (Basel). 2024 Aug 29;16(17):3010. doi: 10.3390/cancers16173010 (PMC11394053; doi:10.3390/cancers16173010)
Supplement: Supplementary file 1 [file cancers-16-03010-s001.zip]

Archive with 1 entries (1 files):
- cancers-3160593-supplementary.pptx
